# Supplementary material for: Bictegravir/Emtricitabine/Tenofovir Alafenamide in Adults with HIV/HBV Coinfection: An Open-Label, Single-Arm, Safety and Efficacy Switch Study
Source: Viruses. 2025 Mar 31;17(4):510. doi: 10.3390/v17040510 (PMC12030933; doi:10.3390/v17040510)
Supplement: Supplementary file 1 [file viruses-17-00510-s001.zip]

Archive with 1 entries (1 files):
- viruses-3514027-supplementary.pdf
